# Supplementary material for: Olfactory Learning Supports an Adaptive Sugar-Aversion Gustatory Phenotype in the German Cockroach
Source: Insects. 2021 Aug 13;12(8):724. doi: 10.3390/insects12080724 (PMC8397102; doi:10.3390/insects12080724)
Supplement: Supplementary file 1 [file insects-12-00724-s001.zip]

Archive with 1 entries (1 files):
- insects-1321867-supplementary.pdf
